# Supplementary material for: Machine learning modelling of blood lipid biomarkers in familial hypercholesterolaemia versus polygenic/environmental dyslipidaemia
Source: Sci Rep. 2021 Feb 15;11:3801. doi: 10.1038/s41598-021-83392-w (PMC7884847; doi:10.1038/s41598-021-83392-w)
Supplement: Supplementary file 2 — Supplementary Information 2. [file 41598_2021_83392_MOESM2_ESM.xlsx]

## Sheet: Sup Data S1
ID	Gender	BMI (kg/m2)	Age	TC (mg/dl)	LDL-C (mg/dl)	HDL-C (mg/dl)	TG (mg/dl)	Lpa (mg/dl)	ApoA-I (mg/dl)	ApoB (mg/dl)	ApoB/ApoA-I	TC/HDL-C	TG/ApoB	ApoA-II (mg/dl)	ApoC-II (mg/dl)	ApoC-III (mg/dl)	ApoE (mg/dl)	sdLDL.Day (mg/dl)	ApoC-II/ApoC-III	sdLDL/LDL-C	VLDL (mg/dl)	MIDA (mg/dl)	MIDB (mg/dl)	MIDC (mg/dl)	LDL1 (mg/dl)	LDL2 (mg/dl)	HDL.Lipo (mg/dl)	sdLDL.Lipo (mg/dl)	Lipo.Profile	IDL (mg/dl)	VLDL/IDL	VLDL/LDL-C	Classification	Gene	Drug	Drug class
PED1	M	18.2	9	277.992	181.467	82.6255	62.8319	8.3	168	129	0.767857	3.36449	0.487069	-	-	-	-	-	-	-	-	-	-	-	-	-	-	-	-	-	-	-	FH-positive	LDLR	yes	resin
PED3	F	19.5	10	222.78	138.996	66.7954	83.1858	33.2	149	96.9	0.650336	3.33526	0.858471	-	-	-	-	-	-	-	-	-	-	-	-	-	-	-	-	-	-	-	FH-negative	-	no	-
PED7	F	22.4	8	192.664	101.158	79.9228	41.5929	8.3	160	80.7	0.504375	2.41063	0.515402	-	-	-	-	-	-	-	-	-	-	-	-	-	-	-	-	-	-	-	FH-negative	-	yes	resin
PED8	F	16.1	7	210.811	83.0116	118.147	51.3274	100.1	185	88.1	0.476216	1.78431	0.582604	-	-	-	-	-	-	-	-	-	-	-	-	-	-	-	-	-	-	-	FH-negative	-	yes	resin
PED9	M	15.9	7	215.83	155.227	49.8069	53.9823	8.9	144	111	0.770833	4.33333	0.486327	-	-	-	-	-	-	-	-	-	-	-	-	-	-	-	-	-	-	-	FH-positive	LDLR	yes	resin
PED10	F	14.1	4	247.876	176.834	47.1042	121.239	35.1	124	135	1.08871	5.2623	0.898066	-	-	-	-	-	-	-	-	-	-	-	-	-	-	-	-	-	-	-	FH-negative	-	no	-
PED13	F	17.9	9	271.815	171.815	85.7143	72.5664	23.1	192	121	0.630208	3.17117	0.599722	-	-	-	-	-	-	-	-	-	-	-	-	-	-	-	-	-	-	-	FH-negative	-	no	-
PED14	M	18.5	11	239.768	175.676	50.9653	67.2566	79.1	128	116	0.90625	4.70455	0.579799	-	-	-	-	-	-	-	-	-	-	-	-	-	-	-	-	-	-	-	FH-positive	LDLR	yes	resin
PED15	M	18	2	325.869	248.649	26.6409	252.212	8.3	90	145.44	1.616	12.2319	1.73413	-	-	-	-	-	-	-	-	-	-	-	-	-	-	-	-	-	-	-	FH-positive	LDLR	no	-
PED17	M	17.7	14	232.819	144	74	76.1062	66.1	191	105.6	0.55288	3.1462	0.720703	-	-	-	-	-	-	-	-	-	-	-	-	-	-	-	-	-	-	-	FH-negative	-	no	-
PED18	F	15.54	6	379.151	313.514	40.1544	128.319	8.3	113	200	1.76991	9.44231	0.641593	-	-	-	-	-	-	-	-	-	-	-	-	-	-	-	-	-	-	-	FH-positive	LDLR	no	-
PED19	F	21.9	9	227.027	153.668	59.0734	72.5664	267	146	104	0.712329	3.84314	0.697754	-	-	-	-	-	-	-	-	-	-	-	-	-	-	-	-	-	-	-	FH-negative	-	no	-
PED20	F	20	12	163.707	103.089	46.7181	69.9115	29.7	114	79.4	0.696491	3.50413	0.880498	-	-	-	-	-	-	-	-	-	-	-	-	-	-	-	-	-	-	-	FH-negative	-	no	-
PED21	M	17.2	10	231.66	128	93	53.9823	29	185	95.4	0.515676	2.49097	0.565852	-	-	-	-	-	-	-	-	-	-	-	-	-	-	-	-	-	-	-	FH-negative	-	no	-
PED22	M	17.1	9	242.857	156.757	64.0927	110.619	51.8	145	105	0.724138	3.78916	1.05352	-	-	-	-	-	-	-	-	-	-	-	-	-	-	-	-	-	-	-	FH-negative	-	no	-
PED23	F	18.4	10	245.946	166.795	61.7761	87.6106	8.3	144	107	0.743056	3.98125	0.818791	-	-	-	-	-	-	-	-	-	-	-	-	-	-	-	-	-	-	-	FH-positive	LDLR	yes	resin
PED24	M	17.1	9	208.88	135.521	40.9266	163.717	43	122	107	0.877049	5.10377	1.53006	-	-	-	-	-	-	-	-	-	-	-	-	-	-	-	-	-	-	-	FH-negative	-	no	-
PED25	M	21.8	8	179.923	90.3475	60.6178	146.903	8.3	198	89.4	0.451515	2.96815	1.64321	-	-	-	-	-	-	-	-	-	-	-	-	-	-	-	-	-	-	-	FH-negative	-	no	-
PED27	M	22.9	6	302.703	225.866	59.8456	84.9558	42	137	144	1.05109	5.05806	0.589971	-	-	-	-	-	-	-	-	-	-	-	-	-	-	-	-	-	-	-	FH-positive	LDLR	yes	resin
PED28	F	15.82	17	350	232	55	406	13	178	210	1.17978	6.36364	1.93333	-	-	-	-	-	-	-	50	31	25	20	43	52	53	74	B	76	0.657895	0.215517	FH-negative	-	no	-
PED29	M	19.1	6	324.71	252.896	59.8456	51.3274	31.6	158	148.3	0.938608	5.42581	0.346105	-	-	-	-	-	-	-	-	-	-	-	-	-	-	-	-	-	-	-	FH-positive	LDLR	no	-
PED30	F	26.4	17	262.934	182.669	52.1236	140.708	169.5	139	113.7	0.817986	5.04444	1.23754	-	-	-	-	-	-	-	-	-	-	-	-	-	-	-	-	-	-	-	FH-negative	-	no	-
PED31	M	15.65	10	224.71	162.934	51.7375	48.6726	41.6	149	110.4	0.74094	4.34328	0.440875	-	-	-	-	-	-	-	-	-	-	-	-	-	-	-	-	-	-	-	FH-positive	LDLR	no	-
PED32	F	22.5	15	322.78	206.95	88.8031	134.513	8.3	188	137.5	0.731383	3.63478	0.978278	-	-	-	-	-	-	-	-	-	-	-	-	-	-	-	-	-	-	-	FH-negative	-	no	-
PED34	F	17.21	13	210.811	136.68	64.8649	44.2478	88.2	136	89.9	0.661029	3.25	0.492189	-	-	-	-	-	-	-	-	-	-	-	-	-	-	-	-	-	-	-	FH-negative	-	no	-
PED35	M	21.55	6	241.699	159.073	63.3205	94.6903	44	167	109.6	0.656287	3.81707	0.863962	-	-	-	-	-	-	-	-	-	-	-	-	-	-	-	-	-	-	-	FH-negative	-	no	-
PED36	F	23.7	12	198.842	115.058	59.8456	119.469	8.3	154	74.3	0.482468	3.32258	1.60793	-	-	-	-	-	-	-	-	-	-	-	-	-	-	-	-	-	-	-	FH-negative	-	no	-
PED37	M	27.14	14	198	138	43	85	107.2	86	91.4	1.06279	4.60465	0.929978	-	-	-	-	-	-	-	-	-	-	-	-	-	-	-	-	-	-	-	FH-negative	-	no	-
PED38	F	14.24	6	279	186	83	52	73	176	118	0.670455	3.36145	0.440678	-	-	-	-	-	-	-	-	-	-	-	-	-	-	-	-	-	-	-	FH-positive	LDLR	no	-
PED39	F	16.2	3	221	164	42	73	97	125	108	0.864	5.2619	0.675926	-	-	-	-	-	-	-	-	-	-	-	-	-	-	-	-	-	-	-	FH-positive	LDLR	no	-
PED40	M	17.3	5	286	229	43	50	55	109	162	1.48624	6.65116	0.308642	-	-	-	-	-	-	-	-	-	-	-	-	-	-	-	-	-	-	-	FH-positive	LDLR	yes	resin
PED42	M	14.92	8	247	167	70	50	151	121	82	0.677686	3.52857	0.609756	-	-	-	-	-	-	-	-	-	-	-	-	-	-	-	-	-	-	-	FH-positive	LDLR	no	-
PED43	F	14.6	7	179	127	40	59	170	124	69	0.556452	4.475	0.855072	-	-	-	-	-	-	-	-	-	-	-	-	-	-	-	-	-	-	-	FH-negative	-	no	-
PED44	F	18.3	14	206	128	48	112	95	142	73	0.514085	4.29167	1.53425	23.7	2.18	7.68	2.44	22.79	0.283854	0.178047	39	27	16	24	43	9	46	2	A	67	0.58209	0.304688	FH-negative	-	yes	resin
PED46	M	21	12	294	209	73	60	34	139	123	0.884892	4.0274	0.487805	-	-	-	-	-	-	-	-	-	-	-	-	-	-	-	-	-	-	-	FH-positive	LDLR	no	-
PED47	F	14.61	5	419	358	38	116	10	205	99	0.482927	11.0263	1.17172	-	-	-	-	-	-	-	-	-	-	-	-	-	-	-	-	-	-	-	FH-positive	LDLR	no	-
PED49	M	22.22	10	197	106	78	66	24	149	71	0.47651	2.52564	0.929577	-	-	-	-	-	-	-	-	-	-	-	-	-	-	-	-	-	-	-	FH-negative	-	no	-
PED51	F	22.96	9	293	232	51	50	51.7	123	132.4	1.07642	5.7451	0.377644	-	-	-	-	-	-	-	-	-	-	-	-	-	-	-	-	-	-	-	FH-positive	LDLR	no	-
PED52	F	23.6	14	219	112	74	163	8.3	175	92	0.525714	2.95946	1.77174	-	-	-	-	-	-	-	-	-	-	-	-	-	-	-	-	-	-	-	FH-negative	-	no	-
PED54	M	18.63	11	264	188	59	85	8.3	135	125	0.925926	4.47458	0.68	-	-	-	-	-	-	-	-	-	-	-	-	-	-	-	-	-	-	-	FH-positive	LDLR	no	-
PED56	M	21.2	11	164	89	56	97	143	152	67	0.440789	2.92857	1.44776	-	-	-	-	-	-	-	-	-	-	-	-	-	-	-	-	-	-	-	FH-negative	-	yes	fibrate
PED57	M	29.3	6	284	210	41	165	27	109	140	1.2844	6.92683	1.17857	-	-	-	-	-	-	-	-	-	-	-	-	-	-	-	-	-	-	-	FH-positive	LDLR	no	-
PED58	M	18.13	9	274	191	68	75	8.3	162	120	0.740741	4.02941	0.625	-	-	-	-	-	-	-	-	-	-	-	-	-	-	-	-	-	-	-	FH-positive	LDLR	no	-
PED59	F	17.4	10	233	160	50	107	19	125	94	0.752	4.66	1.1383	-	-	-	-	-	-	-	-	-	-	-	-	-	-	-	-	-	-	-	FH-negative	-	no	-
PED60	M	14.5	7	193	111	62	48	8	155	63	0.406452	3.1129	0.761905	26.7	1.89	6.06	2.43	25.87	0.311881	0.233063	22	22	11	18	44	15	58	2	A	51	0.431373	0.198198	FH-negative	-	no	-
PED61	F	17.8	15	266	203	54	43	133	124	112	0.903226	4.92593	0.383929	-	-	-	-	-	-	-	-	-	-	-	-	-	-	-	-	-	-	-	FH-positive	LDLR	no	-
PED62	F	24.8	15	233	173	49	57	8.3	114	96	0.842105	4.7551	0.59375	-	-	-	-	-	-	-	-	-	-	-	-	-	-	-	-	-	-	-	FH-positive	LDLR	no	-
PED63	M	14.8	9	306	252.6	45	42	40	150	151	1.00667	6.8	0.278146	-	-	-	-	-	-	-	-	-	-	-	-	-	-	-	-	-	-	-	FH-positive	LDLR	no	-
PED64	F	23.6	11	323	268	42	65	43	128	142	1.10938	7.69048	0.457746	-	-	-	-	-	-	-	-	-	-	-	-	-	-	-	-	-	-	-	FH-positive	LDLR	no	-
PED66	M	19.4	8	286	222.2	53	54	10	131	126	0.961832	5.39623	0.428571	-	-	-	-	-	-	-	-	-	-	-	-	-	-	-	-	-	-	-	FH-positive	LDLR	no	-
PED69	F	25.8	10	202	127	41	144	56	122	88	0.721311	4.92683	1.63636	-	-	-	-	-	-	-	-	-	-	-	-	-	-	-	-	-	-	-	FH-negative	-	no	-
PED70	M	15.5	12	190	112	54	93	28	144	63	0.4375	3.51852	1.47619	-	-	-	-	-	-	-	-	-	-	-	-	-	-	-	-	-	-	-	FH-negative	-	no	-
PED71	M	18.26	3	277	211	55	55	40	134	112	0.835821	5.03636	0.491071	-	-	-	-	-	-	-	-	-	-	-	-	-	-	-	-	-	-	-	FH-positive	LDLR	no	-
PED72	M	30.2	12	306	222.2	50	169	77	165	128	0.775758	6.12	1.32031	-	-	-	-	-	-	-	-	-	-	-	-	-	-	-	-	-	-	-	FH-negative	-	no	-
PED73	M	22.69	10	343	271	43	145	29	124	154	1.24194	7.97674	0.941558	-	-	-	-	-	-	-	-	-	-	-	-	-	-	-	-	-	-	-	FH-positive	LDLR	no	-
PED74	M	16.04	9	192	122	55	66	8.3	129	74	0.573643	3.49091	0.891892	-	-	-	-	-	-	-	-	-	-	-	-	-	-	-	-	-	-	-	FH-negative	-	no	-
PED75	F	19.35	15	206	133	46	86	121	123	83	0.674797	4.47826	1.03614	-	-	-	-	-	-	-	-	-	-	-	-	-	-	-	-	-	-	-	FH-negative	-	no	-
PED76	F	18.93	11	203	137	56	85	132	150	72	0.48	3.625	1.18056	-	-	-	-	-	-	-	-	-	-	-	-	-	-	-	-	-	-	-	FH-negative	-	no	-
PED77	F	30	14	186	135	39	53	13	130	79	0.607692	4.76923	0.670886	-	-	-	-	-	-	-	-	-	-	-	-	-	-	-	-	-	-	-	FH-negative	-	no	-
PED78	F	17.5	12	296	245	40	56	16	126	138	1.09524	7.4	0.405797	-	-	-	-	-	-	-	-	-	-	-	-	-	-	-	-	-	-	-	FH-positive	LDLR	no	-
PED79	F	15.04	5	261	208	34	95	108	101	126	1.24752	7.67647	0.753968	-	-	-	-	-	-	-	-	-	-	-	-	-	-	-	-	-	-	-	FH-positive	LDLR	yes	resin
PED80	F	22.79	14	246	183	54	45	13	142	103	0.725352	4.55556	0.436893	-	-	-	-	-	-	-	-	-	-	-	-	-	-	-	-	-	-	-	FH-positive	LDLR	no	-
PED81	M	15.7	11	332	243	53	156	46	169	148	0.87574	6.26415	1.05405	36	-	-	4.85	45.14	-	0.185761	52	61	24	26	76	35	56	3	A	111	0.468468	0.213992	FH-positive	LDLR	no	-
PED83	F	20.56	13	254	179	57	130	16	168	114	0.678571	4.45614	1.14035	-	-	-	-	-	-	-	-	-	-	-	-	-	-	-	-	-	-	-	FH-negative	-	no	-
PED84	F	23.5	12	183	122	38	125	50	108	82	0.759259	4.81579	1.52439	-	-	-	-	-	-	-	-	-	-	-	-	-	-	-	-	-	-	-	FH-negative	-	no	-
PED85	F	27.1	17	245	156	47	180	19	168	113	0.672619	5.21277	1.59292	-	-	-	-	-	-	-	-	-	-	-	-	-	-	-	-	-	-	-	FH-positive	LDLR	no	-
PED86	M	18.7	15	187	116	49	65	67	149	88	0.590604	3.81633	0.738636	-	-	-	-	-	-	-	-	-	-	-	-	-	-	-	-	-	-	-	FH-negative	-	no	-
PED87	M	20.6	9	188	107	53	99	17	160	83	0.51875	3.54717	1.19277	-	-	-	-	-	-	-	-	-	-	-	-	-	-	-	-	-	-	-	FH-negative	-	no	-
PED88	M	17.5	11	170	104	51	43	15	128	66	0.515625	3.33333	0.651515	-	-	-	-	-	-	-	-	-	-	-	-	-	-	-	-	-	-	-	FH-negative	-	no	-
PED89	F	19.74	9	205	119	67	118	9	176	67	0.380682	3.0597	1.76119	-	-	-	-	-	-	-	-	-	-	-	-	-	-	-	-	-	-	-	FH-negative	-	no	-
PED92	M	19.41	5	232	163	48	69	43	155	101	0.651613	4.83333	0.683168	27	-	-	1.94	13.35	-	0.0819018	44	39	29	21	38	11	49	1	A	89	0.494382	0.269939	FH-negative	-	no	-
PED93	M	16.06	3	259	192	48	82	141	144	126	0.875	5.39583	0.650794	28.3	-	-	2.84	19.34	-	0.100729	51	49	33	25	40	16	41	4	A	107	0.476636	0.265625	FH-negative	-	yes	resin
PED94	M	17	7	238	143	76	86	158	188	78	0.414894	3.13158	1.10256	35.3	-	-	3.24	11.36	-	0.0794406	42	30	29	26	31	6	73	1	A	85	0.494118	0.293706	FH-negative	-	no	-
PED95	F	20.65	7	183	121	37	141	71	125	86	0.688	4.94595	1.63953	30.08	2.67	7.93	2.18	12.46	0.336696	0.102975	35	30	20	15	23	9	45	5	A	65	0.538462	0.289256	FH-negative	-	no	-
PED96	F	17.19	10	239	151	66	72	87	159	97	0.610063	3.62121	0.742268	25.8	-	-	3.89	13.66	-	0.0904636	38	30	34	32	42	9	52	1	A	96	0.395833	0.251656	FH-negative	-	no	-
PED97	M	16.8	3	334	251	52	99	67	154	152	0.987013	6.42308	0.651316	35	3.52	8.77	3.59	71.69	0.401368	0.285618	38	47	26	35	83	41	58	5	A	108	0.351852	0.151394	FH-positive	LDLR	no	-
PED98	M	15.47	12	295	219	44	90	45	135	128	0.948148	6.70455	0.703125	-	-	-	-	-	-	-	-	-	-	-	-	-	-	-	-	-	-	-	FH-positive	LDLR	no	-
PED100	F	16.65	9	223	152	58	39	16	156	89	0.570513	3.84483	0.438202	-	-	-	-	-	-	-	-	-	-	-	-	-	-	-	-	-	-	-	FH-positive	LDLR	no	-
PED101	M	22.86	11	236	143	78	74	8.3	208	85	0.408654	3.02564	0.870588	-	-	-	-	-	-	-	-	-	-	-	-	-	-	-	-	-	-	-	FH-negative	-	no	-
PED102	M	23.18	11	194	125	50	88	189	146	72	0.493151	3.88	1.22222	31.2	2.48	7.28	2.6	16.97	0.340659	0.13576	30	35	21	18	25	6	56	2	A	74	0.405405	0.24	FH-negative	-	no	-
PED103	M	17.2	5	189	136	47	38	11	131	80	0.610687	4.02128	0.475	26.3	-	-	2.08	13.34	-	0.0980882	27	22	20	18	38	14	47	4	A	60	0.45	0.198529	FH-negative	-	no	-
PED104	F	30.2	16	232	187	35	72	160	112	99	0.883929	6.62857	0.727273	-	-	-	-	-	-	-	-	-	-	-	-	-	-	-	-	-	-	-	FH-positive	LDLR	no	-
PED105	F	14.1	5	290	238	32	63	11	102	137	1.34314	9.0625	0.459854	17.9	-	-	3.31	20.45	-	0.0859244	44	47	33	31	63	31	35	5	A	111	0.396396	0.184874	FH-positive	LDLR	no	-
PED108	M	26.75	12	243	196	37	91	20	111	111	1	6.56757	0.81982	26.1	2.97	8.61	2.88	68.5	0.344948	0.34949	55	44	28	18	22	15	53	7	B	90	0.611111	0.280612	FH-positive	LDLR	no	-
PED109	F	15.5	11	329	238	71	70	8.3	175	123	0.702857	4.6338	0.569106	-	-	-	-	-	-	-	24	34	18	30	100	33	80	11	A	82	0.292683	0.10084	FH-positive	LDLR	yes	resin
PED112	M	23.54	9	232	167	41	131	8.3	143	103	0.72028	5.65854	1.27184	28	4.04	10.98	2.34	26.93	0.367942	0.161257	36	51	21	14	34	20	50	5	A	86	0.418605	0.215569	FH-negative	-	no	-
PED113	M	19.47	8	240	168	51	92	167	154	96	0.623377	4.70588	0.958333	28.6	-	-	4.22	28.46	-	0.169405	35	30	14	20	57	27	53	3	A	64	0.546875	0.208333	FH-negative	-	no	-
PED114	F	20.5	16	242	161	72	48	22	163	100	0.613497	3.36111	0.48	-	-	-	-	-	-	-	-	-	-	-	-	-	-	-	-	-	-	-	FH-positive	LDLR	no	-
PED115	M	24.11	10	215	147	46	106	54	135	91	0.674074	4.67391	1.16484	35.3	4.33	9.57	2.16	31.23	0.452456	0.212449	30	41	20	16	37	20	47	2	A	77	0.38961	0.204082	FH-negative	-	no	-
PED116	F	19.32	13	232	163	43	108	197	127	93	0.732283	5.39535	1.16129	-	-	-	-	-	-	-	-	-	-	-	-	-	-	-	-	-	-	-	FH-negative	-	no	-
PED117	F	20.14	6	165	102	55	54	8.3	136	74	0.544118	3	0.72973	-	-	-	-	-	-	-	-	-	-	-	-	-	-	-	-	-	-	-	FH-negative	-	no	-
PED118	M	16.08	7	258	185	54	56	33	132	112	0.848485	4.77778	0.5	25.4	4.29	6.75	2.56	26.48	0.635556	0.143135	36	42	28	35	48	9	56	2	A	105	0.342857	0.194595	FH-positive	APOB	no	-
PED119	F	14.17	10	230	169	42	57	43	115	112	0.973913	5.47619	0.508929	27.4	2.76	6.93	3.11	20.99	0.398268	0.124201	39	39	22	29	48	8	43	2	A	90	0.433333	0.230769	FH-positive	LDLR	no	-
PED120	M	16.89	11	237	139	87	48	72	182	80	0.43956	2.72414	0.6	29.4	3.07	8.67	3.6	38.76	0.354095	0.278849	40	36	22	21	30	11	68	7	B	79	0.506329	0.28777	FH-positive	LDLR	no	-
PED121	F	18.79	9	202	135	61	72	42	174	79	0.454023	3.31148	0.911392	23.7	-	-	3.61	17.18	-	0.127259	24	25	11	16	47	17	59	2	A	52	0.461538	0.177778	FH-negative	-	no	-
PED122	M	20.38	16	255	193	39	65	81	123	115	0.934959	6.53846	0.565217	20.7	-	-	2.72	43.1	-	0.223316	-	-	-	-	-	-	-	-	-	-	-	-	FH-positive	LDLR	no	-
PED123	F	13.7	5	224	146	54	75	58	147	108	0.734694	4.14815	0.694444	-	-	-	-	-	-	-	21	23	11	16	51	45	49	8	B	50	0.42	0.143836	FH-negative	-	no	-
PED125	F	18.29	13	243	165	62	91	9	156	95	0.608974	3.91935	0.957895	21.5	-	-	3.71	19.62	-	0.118909	33	30	12	18	61	24	60	4	A	60	0.55	0.2	FH-negative	-	no	-
PED127	F	15.78	9	335	254	49	78	14	140	161	1.15	6.83673	0.484472	21	0.88	5.9	2.42	34.18	0.149153	0.134567	33	23	17	28	81	33	47	4	A	68	0.485294	0.129921	FH-positive	LDLR	no	-
PED128	F	20.9	17	280	174	87	130	92	220	89	0.404545	3.21839	1.46067	29.5	3.32	12.51	4.61	25.71	0.265388	0.147759	43	25	22	37	56	13	82	3	A	84	0.511905	0.247126	FH-negative	-	no	-
PED130	F	15.8	10	193	110	75	44	8.3	205	64	0.312195	2.57333	0.6875	25.8	1.06	7.57	2.18	15.87	0.140026	0.144273	16	9	10	25	44	13	72	4	A	44	0.363636	0.145455	FH-negative	-	yes	resin
PED131	M	21.13	9	237	173	57	109	144	172	95	0.552326	4.15789	1.14737	37.2	4.97	15.85	3.28	36.32	0.313565	0.209942	37	22	16	26	50	29	53	6	A	64	0.578125	0.213873	FH-negative	-	no	-
PED132	F	16	7	320	257	47	45	234	127	148	1.16535	6.80851	0.304054	27.1	2.67	6.94	3.74	39.97	0.384726	0.155525	42	29	20	47	93	29	52	8	A	96	0.4375	0.163424	FH-positive	LDLR	no	-
PED134	F	14.2	8	214	152	50	100	11	150	96	0.64	4.28	1.04167	26.8	3.94	8.3	2.2	22.42	0.474699	0.1475	25	12	16	17	40	43	48	13	B	45	0.555556	0.164474	FH-negative	-	no	-
PED135	F	23.14	9	263	196	55	153	15	172	111	0.645349	4.78182	1.37838	35.3	5.26	12.97	4.07	42.19	0.405551	0.215255	34	15	19	20	44	50	53	27	B	54	0.62963	0.173469	FH-negative	-	no	-
PED137	F	23.2	6	184	133	42	54	16	111	83	0.747748	4.38095	0.650602	27.7	1.6	6.71	2.62	16.13	0.23845	0.121278	24	14	17	31	52	6	41	-	A	62	0.387097	0.180451	FH-negative	-	no	-
PED138	F	11.9	4	236	179	51	57	122	125	115	0.92	4.62745	0.495652	24.3	3.15	6.32	3.56	30.68	0.498418	0.171397	23	16	16	24	66	32	49	12	A	56	0.410714	0.128492	FH-positive	LDLR	no	-
PED139	F	17.16	8	242	157	80	61	8.3	200	82	0.41	3.025	0.743902	22.1	2.56	9.3	2.31	10.64	0.275269	0.0677707	27	17	26	45	47	3	77	-	A	88	0.306818	0.171975	FH-negative	-	no	-
PED140	F	16	9	220	159	48	114	8.3	150	99	0.66	4.58333	1.15152	44.5	3.63	6.88	2.8	28.9	0.527616	0.181761	21	16	17	18	56	40	51	2	A	51	0.411765	0.132075	FH-positive	LDLR	no	-
PED143	M	17.01	9	248	170	66	65	15	173	92	0.531792	3.75758	0.706522	22.4	1.54	7.58	3.89	25.88	0.203166	0.152235	19	14	17	25	65	29	77	2	A	56	0.339286	0.111765	FH-positive	LDLR	no	-
PED144	M	28.96	10	279	209	48	113	87	150	126	0.84	5.8125	0.896825	35.7	6.49	10.42	3.42	45.16	0.622841	0.216077	31	21	31	43	63	36	52	-	A	95	0.326316	0.148325	FH-negative	-	no	-
PED145	F	19.38	8	236	165	57	54	12	157	88	0.56051	4.14035	0.613636	27.7	3.92	7.76	2.39	21.84	0.505155	0.132364	23	12	20	38	65	19	55	2	A	70	0.328571	0.139394	FH-negative	-	no	-
PED146	F	14.64	8	214	134	63	58	84	157	76	0.484076	3.39683	0.763158	41.2	-	-	3.03	17.87	-	0.133358	27	14	21	40	47	9	55	1	A	75	0.36	0.201493	FH-negative	-	no	-
PED147	F	15.36	8	240	124	106	81	104	232	67	0.288793	2.26415	1.20896	33.3	3.95	12.23	2.24	25.54	0.322976	0.205968	29	14	16	22	54	20	82	2	A	52	0.557692	0.233871	FH-negative	-	no	-
PED149	F	20.9	9	232	164	53	96	131	152	85	0.559211	4.37736	1.12941	29.5	4.33	6.77	3.37	45.89	0.639586	0.279817	28	23	26	33	56	11	52	2	A	82	0.341463	0.170732	FH-negative	-	no	-
PED151	M	27.57	10	186	126	45	96	35	144	76	0.527778	4.13333	1.26316	23.9	2.85	6.41	1.45	18.64	0.444618	0.147937	29	11	14	24	50	14	42	-	A	49	0.591837	0.230159	FH-negative	-	no	-
PED152	F	18.4	13	219	142	56	130	20	165	83	0.50303	3.91071	1.56627	22	6.1	12.51	3.25	22.9	0.48761	0.161268	34	18	21	29	50	15	51	2	A	68	0.5	0.239437	FH-negative	-	no	-
PED153	F	18	14	207	130	63	67	17	158	80	0.506329	3.28571	0.8375	28.5	4.02	7.08	3.41	22.59	0.567797	0.173769	21	13	20	28	52	12	58	2	A	61	0.344262	0.161538	FH-negative	-	no	-
PED154	F	23.5	9	196	141	30	142	8.3	102	87	0.852941	6.53333	1.63218	21.7	4.92	7.8	2.53	26.31	0.630769	0.186596	37	16	16	17	45	32	29	4	A	49	0.755102	0.262411	FH-negative	-	no	-
PED155	F	17.79	9	240	179	51	45	8.3	144	98	0.680556	4.70588	0.459184	24.8	2.52	5.4	2.91	27.46	0.466667	0.153408	26	15	18	36	71	18	53	3	A	69	0.376812	0.145251	FH-negative	-	no	-
PED156	F	29.82	13	269	183	61	84	8.3	181	104	0.574586	4.40984	0.807692	40.7	5.23	11.51	2.46	52.37	0.454387	0.286175	33	37	16	25	65	31	56	6	A	78	0.423077	0.180328	FH-negative	-	no	-
PED157	F	17	8	254	172	69	72	19	171	97	0.567251	3.68116	0.742268	27.2	3.4	8.29	4.76	21.29	0.410133	0.123779	28	19	21	46	58	12	69	2	A	86	0.325581	0.162791	FH-positive	LDLR	no	-
PED158	M	15.28	8	283	203	56	47	8.3	142	113	0.795775	5.05357	0.415929	24	3.29	5.99	2.21	55.74	0.549249	0.274581	24	33	13	21	72	50	64	6	A	67	0.358209	0.118227	FH-positive	APOB	no	-
PED159	M	17.72	2	233	155	58	45	8.3	146	90	0.616438	4.01724	0.5	23.4	3.87	7.45	2.61	42.13	0.519463	0.271806	22	23	11	25	54	26	61	10	A	59	0.372881	0.141935	FH-negative	-	no	-
PED160	F	22.7	10	192	127	39	102	66	119	79	0.663866	4.92308	1.29114	27.7	3.06	7.36	2.07	22.21	0.415761	0.174882	31	28	13	19	42	15	40	4	A	60	0.516667	0.244094	FH-negative	-	no	-
PED161	F	20.44	12	260	151	89	56	9	195	87	0.446154	2.92135	0.643678	32.9	5.88	14.02	3.93	29.66	0.419401	0.196424	26	29	21	49	45	8	81	-	A	99	0.262626	0.172185	FH-negative	-	no	-
PED162	F	23.89	6	244	141	72	100	14	191	77	0.403141	3.38889	1.2987	31.1	5.2	10.42	3.19	32.91	0.49904	0.233404	28	22	16	26	58	17	75	2	A	64	0.4375	0.198582	FH-negative	-	no	-
PED164	F	21.3	8	216	131	62	62	53	163	70	0.429448	3.48387	0.885714	29.9	3.91	7.1	2.94	19.83	0.550704	0.151374	29	17	13	29	51	15	60	1	A	59	0.491525	0.221374	FH-negative	-	no	-
PED167	M	15.5	12	223	162	53	56	8.3	143	85	0.594406	4.20755	0.658824	27.6	3.86	8.09	3.7	23.83	0.477132	0.147099	26	26	17	33	55	9	54	1	A	76	0.342105	0.160494	FH-negative	-	no	-
PED168	M	17.9	11	236	179	54	64	123	153	92	0.601307	4.37037	0.695652	27.4	3.9	7.32	4.02	33.26	0.532787	0.18581	30	29	22	43	50	7	55	-	A	94	0.319149	0.167598	FH-positive	LDLR	no	-
PED169	F	18.5	6	225	156	62	71	8.3	170	82	0.482353	3.62903	0.865854	32.9	4.29	10.04	2.7	24.39	0.427291	0.156346	20	38	17	13	65	32	66	3	A	68	0.294118	0.128205	FH-negative	-	no	-
PED171	M	24	13	274	223	45	118	134	149	122	0.818792	6.08889	0.967213	32.7	4.25	10.36	3.27	49.17	0.410232	0.220493	39	15	27	34	67	40	50	2	A	76	0.513158	0.174888	FH-positive	LDLR	no	-
PED172	M	15.87	7	179	128	53	61	10	145	82	0.565517	3.37736	0.743902	28.9	2.76	7.01	2.18	22.5	0.393723	0.175781	22	8	14	21	45	15	52	3	A	43	0.511628	0.171875	FH-negative	-	no	-
PED173	F	21.9	17	259	188	62	128	38	190	112	0.589474	4.17742	1.14286	34.8	1.81	10.77	2.32	42.72	0.168059	0.227234	35	16	15	22	57	37	68	8	A	53	0.660377	0.18617	FH-negative	-	no	-
PED174	F	24	13	220	159	57	85	32	149	89	0.597315	3.85965	0.955056	-	-	-	-	-	-	-	26	16	16	32	46	11	69	2	A	64	0.40625	0.163522	FH-negative	-	no	-
PED175	F	13	9	234	166	64	59	58	176	89	0.505682	3.65625	0.662921	28.3	5	8.35	2.65	27.27	0.598802	0.164277	25	9	13	23	51	33	64	14	B	45	0.555556	0.150602	FH-negative	-	no	-
PED177	M	17.7	11	213	155	49	51	8.3	141	94	0.666667	4.34694	0.542553	22.3	2.46	6.15	2.78	35.16	0.4	0.226839	28	12	15	29	58	18	51	-	A	56	0.5	0.180645	FH-negative	-	no	-
PED178	M	20.2	9	209	135	66	68	32	182	79	0.434066	3.16667	0.860759	39.4	4.9	8.34	2.99	26.75	0.58753	0.198148	25	10	15	23	53	23	58	2	A	48	0.520833	0.185185	FH-negative	-	no	-
PED179	F	14.2	12	195	109	84	65	9	187	67	0.358289	2.32143	0.970149	32.3	6.09	9.56	4.88	22.99	0.637029	0.210917	27	9	10	18	42	18	65	5	A	37	0.72973	0.247706	FH-negative	-	no	-
PED181	F	15.7	7	190	118	57	91	112	165	72	0.436364	3.33333	1.26389	39.8	8.48	8.41	2.88	26.89	1.00832	0.227881	31	12	16	28	34	10	56	3	A	56	0.553571	0.262712	FH-negative	-	no	-
PED182	M	20	11	180	128	40	62	32	124	82	0.66129	4.5	0.756098	29.1	3.91	5.84	2.27	26.57	0.669521	0.207578	25	11	13	17	41	21	44	6	A	41	0.609756	0.195312	FH-negative	-	no	-
PED183	M	16.5	4	333	260	57	52	82	147	151	1.02721	5.84211	0.344371	27.1	4.92	8.91	4.04	71.81	0.552189	0.276192	36	23	26	42	87	53	59	6	A	91	0.395604	0.138462	FH-positive	LDLR	no	-
PED184	M	21.2	8	245	163	58	48	54	165	109	0.660606	4.22414	0.440367	27.9	3.7	7.78	3.2	37.44	0.475578	0.229693	25	15	18	40	67	14	64	-	A	73	0.342466	0.153374	FH-negative	-	no	-
PED186	F	21.48	16	310	177	94	202	50	259	139	0.53668	3.29787	1.45324	51.1	3.26	15.11	3.47	56.19	0.215751	0.317458	29	41	10	7	34	57	92	38	B	58	0.5	0.163842	FH-negative	-	no	-
PED187	M	21.28	10	232	155	50	153	70	150	103	0.686667	4.64	1.48544	36.4	6.25	9.67	3.48	27.86	0.646329	0.179742	26	29	21	14	39	34	60	8	B	64	0.40625	0.167742	FH-negative	-	no	-
PED188	F	18.7	11	316	234	50	58	9	135	150	1.11111	6.32	0.386667	28.6	4.96	7.79	5.48	46.58	0.636714	0.19906	39	28	24	45	80	34	60	6	A	97	0.402062	0.166667	FH-positive	PCSK9	no	-
PED190	F	20.93	7	236	178	38	55	9	107	115	1.07477	6.21053	0.478261	29	3.08	6.04	4.2	30.89	0.509934	0.173539	26	29	15	22	64	31	44	4	A	66	0.393939	0.146067	FH-positive	LDLR	no	-
PED192	M	21.2	12	303	229	48	54	42	135	155	1.14815	6.3125	0.348387	25.5	3.46	8.23	5.81	52.28	0.420413	0.228297	40	25	25	49	84	22	55	3	A	99	0.40404	0.174672	FH-positive	LDLR	no	-
PED193	F	19.3	12	286	231	35	85	10	103	152	1.47573	8.17143	0.559211	26	3.88	7.81	4.38	73.51	0.496799	0.318225	34	20	23	34	76	47	46	6	A	77	0.441558	0.147186	FH-positive	LDLR	no	-
PED194	M	19.38	16	251	196	44	47	168	108	127	1.17593	5.70455	0.370079	25.9	0.54	4.47	3.06	48.17	0.120805	0.245765	35	18	19	44	63	19	49	4	A	81	0.432099	0.178571	FH-positive	LDLR	no	-
PED195	F	27.3	10	233	162	60	56	34	141	104	0.737589	3.88333	0.538462	26.7	1.58	6.32	4.13	25.44	0.25	0.157037	33	18	20	53	39	5	66	-	A	91	0.362637	0.203704	FH-negative	-	no	-
PED196	F	14.2	11	228	141	70	48	11	147	95	0.646259	3.25714	0.505263	29.7	3.92	6.38	4.62	30.48	0.61442	0.21617	25	16	21	47	39	8	70	2	A	84	0.297619	0.177305	FH-negative	-	no	-
PED197	F	15.12	4	280	197	31	172	13	102	144	1.41176	9.03226	1.19444	27.6	4.5	7.56	3.31	39.66	0.595238	0.20132	45	21	25	41	79	24	42	3	A	87	0.517241	0.228426	FH-positive	LDLR	no	-
PED199	M	21.4	11	224	159	45	90	46	130	107	0.823077	4.97778	0.841121	33.6	3.98	5.97	2.86	34.52	0.666667	0.217107	30	14	17	23	58	30	46	6	A	54	0.555556	0.188679	FH-negative	-	no	-
PED200	M	24	16	323	232	62	112	9	153	150	0.980392	5.20968	0.746667	30.4	4.11	9.06	5.06	63.67	0.453642	0.27444	42	25	18	48	93	27	66	3	A	91	0.461538	0.181034	FH-positive	LDLR	no	-
PED201	F	14.33	2	216	147	45	158	8.3	133	116	0.87218	4.8	1.36207	23.9	3.77	5.61	2.2	23.42	0.672014	0.15932	-	-	-	-	-	-	-	-	-	-	-	-	FH-negative	-	no	-
PED202	F	15.18	4	235	166	66	42	11	148	129	0.871622	3.56061	0.325581	-	-	-	-	-	-	-	20	9	18	21	70	30	59	9	A	48	0.416667	0.120482	FH-positive	LDLR	no	-
PED203	M	14.4	7	244	161	75	63	27	162	110	0.679012	3.25333	0.572727	14.4	1.26	3.3	1.48	6.89	0.381818	0.042795	26	25	18	29	65	16	63	2	A	72	0.361111	0.161491	FH-negative	-	no	-
PED204	F	21.34	11	249	196	40	67	12	107	130	1.21495	6.225	0.515385	10.7	0.91	3.17	1.69	9.96	0.287066	0.0508163	32	26	19	28	75	23	42	4	A	73	0.438356	0.163265	FH-positive	LDLR	no	-
PED207	F	13.64	2	277	192	59	144	57	171	160	0.935673	4.69492	0.9	27.5	7.35	10.68	3.55	29.25	0.688202	0.152344	32	31	25	21	43	48	51	27	B	77	0.415584	0.166667	FH-negative	-	no	-
PED209	F	25.4	9	244	184	47	111	8.3	126	131	1.03968	5.19149	0.847328	-	-	-	-	-	-	-	36	23	22	36	58	17	47	5	A	81	0.444444	0.195652	FH-negative	-	no	-
PED210	F	20.18	12	240	164	62	97	101	145	103	0.710345	3.87097	0.941748	30.2	7.42	8.37	4.78	28.84	0.886499	0.175854	27	26	14	29	52	24	59	8	A	69	0.391304	0.164634	FH-negative	-	no	-
PED211	F	18.29	8	329	238	65	76	13	138	169	1.22464	5.06154	0.449704	29.2	6.07	7.09	2.59	34.73	0.856135	0.145924	-	-	-	-	-	-	-	-	-	-	-	-	FH-negative	-	no	-
PED213	F	17.9	10	324	261	45	51	8.3	125	178	1.424	7.2	0.286517	20	1.05	4.33	2.83	35.02	0.242494	0.134176	-	-	-	-	-	-	-	-	-	-	-	-	FH-positive	LDLR	no	-
PED216	F	21.79	8	257	196	45	54	26	126	139	1.10317	5.71111	0.388489	25.9	3.19	5.95	3.62	30.88	0.536134	0.157551	-	-	-	-	-	-	-	5	B	-	-	-	FH-positive	LDLR	no	-
PED217	M	20.33	9	250	188	53	51	16	131	126	0.961832	4.71698	0.404762	18.9	4.29	7.75	2.89	24.28	0.553548	0.129149	27	33	18	11	50	54	51	5	B	62	0.435484	0.143617	FH-negative	-	no	-
PED218	F	20.65	8	303	232	54	68	38	137	163	1.18978	5.61111	0.417178	23.7	2.94	6.49	2.98	24.78	0.453005	0.10681	-	-	-	-	-	-	-	12	A	-	-	-	FH-positive	LDLR	no	-
PED219	F	14.8633	5	270	196	62	44	8.3	140	131	0.935714	4.35484	0.335878	17	0.62	4.06	2.19	14.69	0.152709	0.074949	-	-	-	-	-	-	-	11	A	-	-	-	FH-positive	LDLR	no	-
PED223	M	15.4	8	241	188	40	65	25	103	124	1.20388	6.025	0.524194	16.9	3.56	3.99	2.82	21.73	0.892231	0.115585	-	-	-	-	-	-	-	3	A	-	-	-	FH-positive	LDLR	no	-
PED224	F	17.7	3	244	180	40	77	10	102	134	1.31373	6.1	0.574627	26.5	2.29	5.88	1.93	33.34	0.389456	0.185222	-	-	-	-	-	-	-	13	B	-	-	-	FH-positive	LDLR	no	-
PED225	F	17.1	8	243	162	69	82	79	169	115	0.680473	3.52174	0.713043	26.3	5.52	8.76	2.23	26.39	0.630137	0.162901	-	-	-	-	-	-	-	-	-	-	-	-	FH-negative	-	no	-
PED227	M	17.2	10	268	132	127	71	172	284	91	0.320423	2.11024	0.78022	44.5	8.01	14.54	5.48	22.72	0.550894	0.172121	32	31	20	18	44	37	76	10	B	69	0.463768	0.242424	FH-negative	-	yes	resin
PED228	F	16.9	7	250	160	81	56	128	182	107	0.587912	3.08642	0.523364	24.2	1.81	7.07	2.15	26.03	0.256011	0.162688	-	-	-	-	-	-	-	14	B	-	-	-	FH-negative	-	no	-
PED231	F	16.8	6	275	208	31	120	71	107	146	1.36449	8.87097	0.821918	23.7	1.12	6.02	4.22	37.1	0.186047	0.178365	-	-	-	-	-	-	-	21	B	-	-	-	FH-positive	LDLR	no	-
PED232	M	14.6	5	254	179	56	65	8.3	145	119	0.82069	4.53571	0.546218	27.1	1.33	5.37	3.34	30.82	0.247672	0.172179	-	-	-	-	-	-	-	13	B	-	-	-	FH-positive	LDLR	no	-
PED233	F	13.6095	10	233	150	63	53	236	161	102	0.63354	3.69841	0.519608	25.8	2.93	5.6	4.95	28.85	0.523214	0.192333	-	-	-	-	-	-	-	-	-	-	-	-	FH-negative	-	no	-
PED237	F	17.5207	3	222	157	56	42	36.34	137	104	0.759124	3.96429	0.403846	27.6	3.3	5.1	4.86	23.53	0.647059	0.149873	33	23	9	14	69	17	56	2	A	46	0.717391	0.210191	FH-positive	APOB	no	-
PED238	M	14.8	6	273	178	90	54	50.46	205	109	0.531707	3.03333	0.495413	29.8	4.9	9.07	5.39	37.99	0.540243	0.213427	-	-	-	-	-	-	-	-	-	-	-	-	FH-positive	APOB	no	-
PED239	F	22.56	14	228	152	58	104	8.3	154	99	0.642857	3.93103	1.05051	34.5	5.28	8.33	7.63	28.47	0.633854	0.187303	41	29	14	17	58	17	51	3	A	60	0.683333	0.269737	FH-negative	-	no	-
PED242	F	23.9	17	246	158	63	93	92.99	179	113	0.631285	3.90476	0.823009	41.3	2.74	10.63	3.99	49.65	0.257761	0.314241	41	24	14	15	60	27	63	3	A	53	0.773585	0.259494	FH-negative	-	no	-
PED243	M	15.0047	2	243	172	51	70	8.3	131	135	1.03053	4.76471	0.518519	32.3	4.36	6.63	4.75	39.76	0.657617	0.231163	23	14	12	13	66	51	56	8	A	39	0.589744	0.133721	FH-negative	-	no	-
PED245	M	18.9	11	235	179	47	40	9.7	110	117	1.06364	5	0.34188	27.9	2.23	4.16	3.34	29.74	0.536058	0.166145	29	21	12	22	73	21	52	4	A	55	0.527273	0.162011	FH-positive	LDLR	no	-
PED246	M	16.8	12	241	145	81	84	8.3	206	105	0.509709	2.97531	0.8	34.1	9.07	10.69	5.23	29.56	0.848457	0.203862	28	22	12	9	51	39	68	11	B	43	0.651163	0.193103	FH-negative	-	no	-
PED247	F	25.7	13	233	155	40	275	8.3	143	137	0.958042	5.825	2.0073	40.5	6.66	12.96	6.25	77.51	0.513889	0.500065	40	23	14	8	23	38	42	46	B	45	0.888889	0.258065	FH-negative	-	no	-
PED249	M	16.25	5	307	259	30	66	10.64	105	182	1.73333	10.2333	0.362637	25.6	0	2.79	6.21	48.56	0	0.18749	37	38	20	11	54	86	42	18	B	69	0.536232	0.142857	FH-positive	LDLR	no	-
PED250	F	24.3	17	268	182	71	125	78.7	183	137	0.748634	3.77465	0.912409	42.1	5.68	11.7	4.57	48.6	0.48547	0.267033	36	35	20	12	43	51	63	8	B	67	0.537313	0.197802	FH-negative	-	no	-
PED254	F	16.23	9	270	192	59	138	22.17	157	134	0.853503	4.57627	1.02985	-	-	-	-	-	-	-	-	-	-	-	-	-	-	-	-	-	-	-	FH-negative	-	no	-
PED255	M	16.6	11	234	166	53	102	48.97	139	135	0.971223	4.41509	0.755556	32.7	4.17	8.07	3.19	33.43	0.516729	0.201386	35	17	12	10	29	42	39	12	B	39	0.897436	0.210843	FH-positive	APOB	no	-
PED256	M	18.87	11	281	213	57	59	8.3	131	143	1.0916	4.92982	0.412587	31.5	4.43	8.44	5.67	36.34	0.524882	0.17061	35	27	16	20	74	48	57	3	A	63	0.555556	0.164319	FH-positive	LDLR	no	-
PED257	M	18.42	3	216	162	51	39	62.01	122	121	0.991803	4.23529	0.322314	28.7	4.14	5.29	4.89	28.84	0.782609	0.178025	29	20	9	11	42	42	52	10	B	40	0.725	0.179012	FH-negative	-	no	-
PED263	F	17.037	3	269	207	48	82	8.3	139	160	1.15108	5.60417	0.5125	28.4	2.85	4.98	4	40.85	0.572289	0.197343	28	27	15	6	33	52	42	13	B	48	0.583333	0.135266	FH-positive	LDLR	no	-
PED264	F	15.3635	12	238	153	72	52	8.3	176	113	0.642045	3.30556	0.460177	29.2	2.3	4.8	4.8	30.49	0.479167	0.199281	23	22	15	7	49	40	67	14	B	44	0.522727	0.150327	FH-negative	-	no	-
PED266	F	25.5	9	309	224	49	241	8.3	174	153	0.87931	6.30612	1.57516	36.7	11.85	15.4	7.28	70.17	0.769481	0.313259	51	25	16	18	40	39	41	8	B	59	0.864407	0.227679	FH-negative	-	no	-
PED268	F	23.8	15	275	189	77	56	13.56	159	137	0.861635	3.57143	0.408759	-	4.07	8.82	6.42	50.86	0.461451	0.269101	-	-	-	-	-	-	-	-	-	-	-	-	FH-positive	LDLR	no	-
PED269	F	15.4235	14	222	149	54	101	19.84	134	117	0.873134	4.11111	0.863248	-	3.38	7.36	4.65	38.14	0.459239	0.255973	-	-	-	-	-	-	-	-	-	-	-	-	FH-positive	LDLR	no	-
PED270	F	22.495	15	272	187	83	96	59.97	185	137	0.740541	3.27711	0.70073	-	6.85	12.48	6.49	62.52	0.548878	0.334332	-	-	-	-	-	-	-	-	-	-	-	-	FH-negative	-	no	-
PED271	F	14.4798	10	262	189	67	42	8.3	139	141	1.01439	3.91045	0.297872	-	3.45	5.18	5.91	44.5	0.666023	0.23545	-	-	-	-	-	-	-	-	-	-	-	-	FH-negative	-	no	-
PED273	M	21.454	8	230	170	50	82	78.06	127	122	0.96063	4.6	0.672131	-	4.03	6.61	4.72	37.49	0.609682	0.220529	-	-	-	-	-	-	-	-	-	-	-	-	FH-negative	-	no	-
PED274	M	14.3787	8	311	224	85	71	242.09	198	162	0.818182	3.65882	0.438272	-	8.92	10.84	6.21	64.56	0.822878	0.288214	-	-	-	-	-	-	-	-	-	-	-	-	FH-negative	-	no	-
PED278	F	15.1978	8	289	232	51	52	24.28	128	162	1.26562	5.66667	0.320988	-	2.89	6.35	6.89	53.57	0.455118	0.230905	-	-	-	-	-	-	-	-	-	-	-	-	FH-positive	LDLR	no	-
PED280	F	16.1317	8	282	217	55	121	10.57	151	152	1.00662	5.12727	0.796053	-	7.07	8.81	8.05	57.5	0.802497	0.264977	-	-	-	-	-	-	-	-	-	-	-	-	FH-positive	LDLR	no	-
PED285	F	22.2767	8	216	170	38	56	10.4	98.2472	122.232	1.24413	5.68421	0.458145	-	1.91	2.76	4.02	28.14	0.692029	0.165529	-	-	-	-	-	-	-	-	-	-	-	-	FH-positive	LDLR	no	-
PED287	F	14.4	5	235	171	41	145	129	129.504	135.375	1.04533	5.73171	1.0711	31	4.47	8.36	5.47	46.83	0.534689	0.27386	-	-	-	-	-	-	-	-	-	-	-	-	FH-negative	-	no	-
PED289	F	21.1901	16	225	154	68	73	22.6	136.334	109.233	0.801216	3.30882	0.668296	-	3.41	8.81	5.63	26.57	0.38706	0.172532	-	-	-	-	-	-	-	-	-	-	-	-	FH-negative	-	no	-
PED291	M	21.6114	12	399	298	63	80	34.5	143.969	183.432	1.27411	6.33333	0.436129	-	4.4	10.89	6.17	68.25	0.40404	0.229027	-	-	-	-	-	-	-	-	-	-	-	-	FH-positive	LDLR	no	-
PED293	F	19.0466	10	205	142	45	54	25.4	120.225	136.767	1.13759	4.55556	0.394832	-	4.17	5.74	5.99	24.23	0.726481	0.170634	-	-	-	-	-	-	-	-	-	-	-	-	FH-negative	-	no	-
PED294	M	14.3854	8	244	169	58	75	60.4	151.207	143.739	0.950611	4.2069	0.521779	-	4.1	6.73	5.89	30.04	0.609212	0.177751	-	-	-	-	-	-	-	-	-	-	-	-	FH-positive	LDLR	no	-
PED297	M	16.4616	12	214	158	32	59	79.7	100	120	1.2	6.6875	0.491667	-	1.57	3.4	2.98	29.2	0.461765	0.18481	-	-	-	-	-	-	-	-	-	-	-	-	FH-positive	LDLR	no	-
PED298	F	23.0551	17	266	177	71	44	10.8	147	116	0.789116	3.74648	0.37931	-	0.45	5.52	9.66	33.74	0.0815217	0.190621	-	-	-	-	-	-	-	-	-	-	-	-	FH-positive	LDLR	no	-
PED299	F	18.75	16	352	263	56	89	20.8	143	172	1.2028	6.28571	0.517442	-	3.5	10.02	-	80.14	0.349301	0.304715	-	-	-	-	-	-	-	-	-	-	-	-	FH-positive	LDLR	no	-
PED301	M	16.5875	9	243	181	43	46	17.9	123	122	0.99187	5.65116	0.377049	-	1	1.55	-	35.6	0.645161	0.196685	-	-	-	-	-	-	-	-	-	-	-	-	FH-positive	APOB	no	-

## Sheet: READ ME
		Note: SB criteria for age ≤ 16 years applied to everyone in this dataset
