# Supplementary material for: Machine learning modelling of blood lipid biomarkers in familial hypercholesterolaemia versus polygenic/environmental dyslipidaemia
Source: Sci Rep. 2021 Feb 15;11:3801. doi: 10.1038/s41598-021-83392-w (PMC7884847; doi:10.1038/s41598-021-83392-w)
Supplement: Supplementary file 3 — Supplementary Information 3. [file 41598_2021_83392_MOESM3_ESM.xlsx]

## Sheet: Sup data S2
Model_name	Model_method	Subset	N_individuals	N_parameters	Accuracy	Kappa	AccuracySD	KappaSD	AIC	Sensitivity	Specificity	Pos Pred Value	Neg Pred Value	Precision	Recall	F1	Prevalence	Detection Rate	Detection Prevalence	Balanced Accuracy	Accuracy.1	Kappa.1	AccuracyLower	AccuracyUpper	AccuracyNull	AccuracyPValue	McnemarPValue	TP	FN	FP	TN	auc
Pilot_A	Pilot	All	78	30	0.827778	0.605875	0.102937	0.235108	72.5615	0.818182	0.85	0.75	0.894737	0.75	0.818182	0.782609	0.354839	0.290323	0.387097	0.834091	0.83871	0.654788	0.662728	0.945476	0.645161	0.0155215	1	9	2	3	17	0.922727
Pilot_B	Pilot	Basic	211	12	0.833428	0.649942	0.0886859	0.187377	93.7317	0.885714	0.857143	0.815789	0.913044	0.815789	0.885714	0.849315	0.416667	0.369048	0.452381	0.871429	0.869048	0.733871	0.777759	0.932776	0.583333	1.25017e-08	0.546494	31	4	7	42	0.941691
Pilot_Ad	Pilot	Advanced	102	9	0.871429	0.727904	0.0536639	0.114902	45.5576	0.8	0.84	0.75	0.875	0.75	0.8	0.774194	0.375	0.3	0.4	0.82	0.825	0.631579	0.67221	0.926617	0.625	0.00524416	1	12	3	4	21	0.893333
Pilot_L	Pilot	Lipoprint	95	13	0.825926	0.592203	0.108345	0.260595	48.676	0.75	0.88	0.75	0.88	0.75	0.75	0.75	0.324324	0.243243	0.324324	0.815	0.837838	0.63	0.679863	0.938074	0.675676	0.0221073	1	9	3	3	22	0.84
Pilot_BAd	Pilot	Basic & Advanced	102	19	0.871429	0.729121	0.0247436	0.0463894	61.1139	0.8	0.88	0.8	0.88	0.8	0.8	0.8	0.375	0.3	0.375	0.84	0.85	0.68	0.701647	0.942898	0.625	0.00167317	1	12	3	3	22	0.922667
Pilot_BL	Pilot	Basic & Lipoprint	95	23	0.811111	0.563112	0.0535758	0.150012	65.1345	0.833333	0.88	0.769231	0.916667	0.769231	0.833333	0.8	0.324324	0.27027	0.351351	0.856667	0.864865	0.698206	0.712252	0.954628	0.675676	0.00784643	1	10	2	3	22	0.876667
Pilot_AdL	Pilot	Advanced & Lipoprint	78	20	0.806944	0.566831	0.0709965	0.158036	54.6121	0.818182	0.75	0.642857	0.882353	0.642857	0.818182	0.72	0.354839	0.290323	0.451613	0.784091	0.774194	0.535332	0.589036	0.904058	0.645161	0.0915291	0.449692	9	2	5	15	0.9
cor_A	cor	All	78	22	0.806944	0.562963	0.0709965	0.16679	57.8312	0.818182	0.8	0.692308	0.888889	0.692308	0.818182	0.75	0.354839	0.290323	0.419355	0.809091	0.806452	0.593886	0.625268	0.92548	0.645161	0.0411626	0.683091	9	2	4	16	0.918182
cor_B	cor	Basic	211	7	0.810928	0.60405	0.0699639	0.149102	86.9885	0.885714	0.857143	0.815789	0.913044	0.815789	0.885714	0.849315	0.416667	0.369048	0.452381	0.871429	0.869048	0.733871	0.777759	0.932776	0.583333	1.25017e-08	0.546494	31	4	7	42	0.942857
cor_Ad	cor	Advanced	102	8	0.74127	0.440249	0.101724	0.230895	65.3954	0.666667	0.76	0.625	0.791667	0.625	0.666667	0.645161	0.375	0.25	0.4	0.713333	0.725	0.421053	0.561117	0.853991	0.625	0.125394	1	10	5	6	19	0.832
cor_L	cor	Lipoprint	95	12	0.809259	0.56016	0.127939	0.300671	46.7854	0.75	0.88	0.75	0.88	0.75	0.75	0.75	0.324324	0.243243	0.324324	0.815	0.837838	0.63	0.679863	0.938074	0.675676	0.0221073	1	9	3	3	22	0.84
cor_BAd	cor	Basic & Advanced	102	13	0.871429	0.7247	0.0247436	0.0486302	52.9484	0.8	0.92	0.857143	0.884615	0.857143	0.8	0.827586	0.375	0.3	0.35	0.86	0.875	0.72973	0.731967	0.95814	0.625	0.000447832	1	12	3	2	23	0.914667
cor_BL	cor	Basic & Lipoprint	95	16	0.827778	0.598317	0.0751542	0.190679	54.2851	0.833333	0.88	0.769231	0.916667	0.769231	0.833333	0.8	0.324324	0.27027	0.351351	0.856667	0.864865	0.698206	0.712252	0.954628	0.675676	0.00784643	1	10	2	3	22	0.876667
cor_AdL	cor	Advanced & Lipoprint	78	18	0.765278	0.489708	0.0977466	0.195796	50.6947	0.818182	0.75	0.642857	0.882353	0.642857	0.818182	0.72	0.354839	0.290323	0.451613	0.784091	0.774194	0.535332	0.589036	0.904058	0.645161	0.0915291	0.449692	9	2	5	15	0.909091
Imp_A	Imp	All	78	3	0.827778	0.634274	0.102937	0.20797	37.134	0.818182	0.85	0.75	0.894737	0.75	0.818182	0.782609	0.354839	0.290323	0.387097	0.834091	0.83871	0.654788	0.662728	0.945476	0.645161	0.0155215	1	9	2	3	17	0.877273
Imp_B	Imp	Basic	211	3	0.841936	0.672853	0.0396334	0.0835139	92.931	0.914286	0.857143	0.820513	0.933333	0.820513	0.914286	0.864865	0.416667	0.380952	0.464286	0.885714	0.880952	0.759036	0.791945	0.941411	0.583333	2.53593e-09	0.342782	32	3	7	42	0.916035
Imp_Ad	Imp	Advanced	102	3	0.742857	0.429344	0.0686772	0.134951	60.2613	0.6	0.8	0.642857	0.769231	0.642857	0.6	0.62069	0.375	0.225	0.35	0.7	0.725	0.405405	0.561117	0.853991	0.625	0.125394	1	9	6	5	20	0.829333
Imp_L	Imp	Lipoprint	95	3	0.827778	0.599066	0.0254588	0.0653737	60.4078	0.583333	0.96	0.875	0.827586	0.875	0.583333	0.7	0.324324	0.189189	0.216216	0.771667	0.837838	0.594891	0.679863	0.938074	0.675676	0.0221073	0.220671	7	5	1	24	0.766667
Imp_BAd	Imp	Basic & Advanced	102	3	0.806349	0.577378	0.0479355	0.083309	50.7242	0.6	0.92	0.818182	0.793103	0.818182	0.6	0.692308	0.375	0.225	0.275	0.76	0.8	0.549296	0.643522	0.909478	0.625	0.0140824	0.288844	9	6	2	23	0.834667
Imp_BL	Imp	Basic &Lipoprint	95	3	0.827778	0.603488	0.0751542	0.197535	43.1967	0.75	0.88	0.75	0.88	0.75	0.75	0.75	0.324324	0.243243	0.324324	0.815	0.837838	0.63	0.679863	0.938074	0.675676	0.0221073	1	9	3	3	22	0.863333
Imp_AdL	Imp	Advanced & Lipoprint	78	3	0.765278	0.465134	0.15868	0.350161	47.8145	0.727273	0.75	0.615385	0.833333	0.615385	0.727273	0.666667	0.354839	0.258064	0.419355	0.738636	0.741935	0.458515	0.553866	0.881436	0.645161	0.174634	0.723674	8	3	5	15	0.759091
RFEt_A	RFEtop	All	78	4	0.85	0.673235	0.0760345	0.163702	36.5473	0.818182	0.85	0.75	0.894737	0.75	0.818182	0.782609	0.354839	0.290323	0.387097	0.834091	0.83871	0.654788	0.662728	0.945476	0.645161	0.0155215	1	9	2	3	17	0.895455
RFEt_B	RFEtop	Basic	211	5	0.841936	0.670514	0.0396334	0.0866945	90.0732	0.942857	0.857143	0.825	0.954546	0.825	0.942857	0.88	0.416667	0.392857	0.476191	0.9	0.892857	0.784	0.80633	0.949823	0.583333	4.61968e-10	0.182422	33	2	7	42	0.925948
RFEt_Ad	RFEtop	Advanced	102	5	0.789683	0.531177	0.101249	0.233642	62.5461	0.533333	0.76	0.571429	0.730769	0.571429	0.533333	0.551724	0.375	0.2	0.35	0.646667	0.675	0.297297	0.508705	0.814271	0.625	0.31614	1	8	7	6	19	0.834667
RFEt_L	RFEtop	Lipoprint	95	1	0.82963	0.613284	0.05132	0.119412	58.5217	0.583333	0.92	0.777778	0.821429	0.777778	0.583333	0.666667	0.324324	0.189189	0.243243	0.751667	0.810811	0.538324	0.648448	0.920379	0.675676	0.0524219	0.449692	7	5	2	23	0.79
RFEt_BAd	RFEtop	Basic & Advanced	102	2	0.838095	0.64399	0.0579311	0.131703	48.894	0.6	0.88	0.75	0.785714	0.75	0.6	0.666667	0.375	0.225	0.3	0.74	0.775	0.5	0.615488	0.891603	0.625	0.0329372	0.504985	9	6	3	22	0.856
RFEt_BL	RFEtop	Basic & Lipoprint	95	5	0.827778	0.603488	0.0751542	0.197535	44.6874	0.666667	0.92	0.8	0.851852	0.8	0.666667	0.727273	0.324324	0.216216	0.27027	0.793333	0.837838	0.61324	0.679863	0.938074	0.675676	0.0221073	0.683091	8	4	2	23	0.87
RFEt_AdL	RFEtop	Advanced & Lipoprint	78	5	0.702778	0.366926	0.251397	0.512481	50.1171	0.818182	0.75	0.642857	0.882353	0.642857	0.818182	0.72	0.354839	0.290323	0.451613	0.784091	0.774194	0.535332	0.589036	0.904058	0.645161	0.0915291	0.449692	9	2	5	15	0.768182
RFE_B	RFEall	Basic	211	8	0.849688	0.685826	0.0521807	0.111649	96.4493	0.942857	0.857143	0.825	0.954546	0.825	0.942857	0.88	0.416667	0.392857	0.476191	0.9	0.892857	0.784	0.80633	0.949823	0.583333	4.61968e-10	0.182422	33	2	7	42	0.92828
RFE_Ad	RFEall	Advanced	102	6	0.74127	0.433483	0.0595397	0.141345	63.7119	0.533333	0.8	0.615385	0.740741	0.615385	0.533333	0.571429	0.375	0.2	0.325	0.666667	0.7	0.342466	0.534684	0.834373	0.625	0.208606	0.77283	8	7	5	20	0.837333
RFE_BL	RFEall	Basic & Lipoprint	95	12	0.827778	0.603488	0.0751542	0.197535	52.5155	0.833333	0.92	0.833333	0.92	0.833333	0.833333	0.833333	0.324324	0.27027	0.324324	0.876667	0.891892	0.753333	0.745824	0.969748	0.675676	0.00227577	1	10	2	2	23	0.903333
RFE_AdL	RFEall	Advanced & Lipoprint	78	16	0.808333	0.569089	0.0629153	0.129232	47.0614	0.818182	0.75	0.642857	0.882353	0.642857	0.818182	0.72	0.354839	0.290323	0.451613	0.784091	0.774194	0.535332	0.589036	0.904058	0.645161	0.0915291	0.449692	9	2	5	15	0.909091
RFEct_A	RFEcor.top	All	78	5	0.765278	0.459004	0.0977466	0.237854	46.2607	0.818182	0.8	0.692308	0.888889	0.692308	0.818182	0.75	0.354839	0.290323	0.419355	0.809091	0.806452	0.593886	0.625268	0.92548	0.645161	0.0411626	0.683091	9	2	4	16	0.881818
RFEct_B	RFEcor.top	Basic	211	4	0.748157	0.470569	0.0242513	0.0554955	124.491	0.742857	0.918367	0.866667	0.833333	0.866667	0.742857	0.8	0.416667	0.309524	0.357143	0.830612	0.845238	0.675	0.749902	0.914941	0.583333	2.27117e-07	0.267257	26	9	4	45	0.896793
RFEct_Ad	RFEcor.top	Advanced	102	5	0.677778	0.298549	0.019245	0.0741992	80.8193	0.6	0.76	0.6	0.76	0.6	0.6	0.6	0.375	0.225	0.375	0.68	0.7	0.36	0.534684	0.834373	0.625	0.208606	1	9	6	6	19	0.741333
RFEct_BAd	RFEcor.top	Basic & Advanced	102	5	0.887302	0.750843	0.0722702	0.162402	45.945	0.666667	0.92	0.833333	0.821429	0.833333	0.666667	0.740741	0.375	0.25	0.3	0.793333	0.825	0.611111	0.67221	0.926617	0.625	0.00524416	0.449692	10	5	2	23	0.896
RFEct_BL	RFEcor.top	Basic & Lipoprint	95	4	0.844444	0.638869	0.100462	0.248062	40.6533	0.833333	0.92	0.833333	0.92	0.833333	0.833333	0.833333	0.324324	0.27027	0.324324	0.876667	0.891892	0.753333	0.745824	0.969748	0.675676	0.00227577	1	10	2	2	23	0.906667
RFEct_AdL	RFEcor.top	Advanced & Lipoprint	78	5	0.702778	0.305983	0.0678711	0.0952982	46.2483	0.909091	0.75	0.666667	0.9375	0.666667	0.909091	0.769231	0.354839	0.322581	0.483871	0.829545	0.806452	0.609244	0.625268	0.92548	0.645161	0.0411626	0.220671	10	1	5	15	0.845455
RFEc_A	RFEcor.all	All	78	8	0.786111	0.52282	0.0457069	0.110162	35.9898	0.818182	0.7	0.6	0.875	0.6	0.818182	0.692308	0.354839	0.290323	0.483871	0.759091	0.741935	0.478992	0.553866	0.881436	0.645161	0.174634	0.288844	9	2	6	14	0.877273
RFEc_Ad	RFEcor.all	Advanced	102	7	0.74127	0.433483	0.0595397	0.141345	65.621	0.533333	0.8	0.615385	0.740741	0.615385	0.533333	0.571429	0.375	0.2	0.325	0.666667	0.7	0.342466	0.534684	0.834373	0.625	0.208606	0.77283	8	7	5	20	0.834667
RFEc_BAd	RFEcor.all	Basic & Advanced	102	6	0.887302	0.750843	0.0722702	0.162402	47.8323	0.666667	0.92	0.833333	0.821429	0.833333	0.666667	0.740741	0.375	0.25	0.3	0.793333	0.825	0.611111	0.67221	0.926617	0.625	0.00524416	0.449692	10	5	2	23	0.893333
RFEc_AdL	RFEcor.all	Advanced & Lipoprint	78	6	0.616667	0.215488	0.188055	0.324545	48.3015	0.909091	0.75	0.666667	0.9375	0.666667	0.909091	0.769231	0.354839	0.322581	0.483871	0.829545	0.806452	0.609244	0.625268	0.92548	0.645161	0.0411626	0.220671	10	1	5	15	0.831818
Sel1	Select	All	78	3	0.765278	0.467486	0.0977466	0.214005	40.8511	0.818182	0.9	0.818182	0.9	0.818182	0.818182	0.818182	0.354839	0.290323	0.354839	0.859091	0.870968	0.718182	0.701664	0.963698	0.645161	0.00476295	1	9	2	2	18	0.868182
Sel2	Select	All	78	4	0.851389	0.687356	0.094679	0.181365	39.7417	0.636364	0.75	0.583333	0.789474	0.583333	0.636364	0.608696	0.354839	0.225806	0.387097	0.693182	0.709677	0.378619	0.519639	0.857772	0.645161	0.291442	1	7	4	5	15	0.868182
Sel3	Select	All	78	5	0.765278	0.489708	0.0977466	0.195796	42.7874	0.818182	0.9	0.818182	0.9	0.818182	0.818182	0.818182	0.354839	0.290323	0.354839	0.859091	0.870968	0.718182	0.701664	0.963698	0.645161	0.00476295	1	9	2	2	18	0.886364
Sel4	Select	All	78	6	0.829167	0.617835	0.0401819	0.094082	41.2532	0.727273	0.75	0.615385	0.833333	0.615385	0.727273	0.666667	0.354839	0.258064	0.419355	0.738636	0.741935	0.458515	0.553866	0.881436	0.645161	0.174634	0.723674	8	3	5	15	0.868182
Pilot78_B	Pilot78	Basic	78	12	0.848611	0.658785	0.10461	0.235981	49.5297	0.818182	0.85	0.75	0.894737	0.75	0.818182	0.782609	0.354839	0.290323	0.387097	0.834091	0.83871	0.654788	0.662728	0.945476	0.645161	0.0155215	1	9	2	3	17	0.904545
Pilot78_Ad	Pilot78	Advanced	78	9	0.852778	0.676519	0.14315	0.317126	40.4566	0.818182	0.75	0.642857	0.882353	0.642857	0.818182	0.72	0.354839	0.290323	0.451613	0.784091	0.774194	0.535332	0.589036	0.904058	0.645161	0.0915291	0.449692	9	2	5	15	0.872727
Pilot78_L	Pilot78	Lipoprint	78	13	0.783333	0.536797	0.158771	0.30742	47.4216	0.727273	0.8	0.666667	0.842105	0.666667	0.727273	0.695652	0.354839	0.258065	0.387097	0.763636	0.774194	0.516704	0.589036	0.904058	0.645161	0.0915291	1	8	3	4	16	0.877273
Pilot78_BAd	Pilot78	Basic & Advanced	78	19	0.806944	0.566831	0.0709965	0.158036	56.4477	0.909091	0.8	0.714286	0.941176	0.714286	0.909091	0.8	0.354839	0.322581	0.451613	0.854545	0.83871	0.668094	0.662728	0.945476	0.645161	0.0155215	0.371093	10	1	4	16	0.927273
Pilot78_BL	Pilot78	Basic & Lipoprint	78	23	0.848611	0.658785	0.10461	0.235981	65.2675	0.818182	0.8	0.692308	0.888889	0.692308	0.818182	0.75	0.354839	0.290323	0.419355	0.809091	0.806452	0.593886	0.625268	0.92548	0.645161	0.0411626	0.683091	9	2	4	16	0.895455
cor78_B	cor78	Basic	78	7	0.804167	0.586058	0.179554	0.357795	41.5501	0.818182	0.85	0.75	0.894737	0.75	0.818182	0.782609	0.354839	0.290323	0.387097	0.834091	0.83871	0.654788	0.662728	0.945476	0.645161	0.0155215	1	9	2	3	17	0.922727
cor78_Ad	cor78	Advanced	78	8	0.830556	0.624138	0.128853	0.283577	43.6389	0.909091	0.55	0.526316	0.916667	0.526316	0.909091	0.666667	0.354839	0.322581	0.612903	0.729545	0.677419	0.394531	0.48627	0.833176	0.645161	0.43278	0.0268567	10	1	9	11	0.8
cor78_L	cor78	Lipoprint	78	12	0.7625	0.494104	0.144157	0.277926	45.3283	0.727273	0.8	0.666667	0.842105	0.666667	0.727273	0.695652	0.354839	0.258065	0.387097	0.763636	0.774194	0.516704	0.589036	0.904058	0.645161	0.0915291	1	8	3	4	16	0.877273
cor78_BAd	cor78	Basic & Advanced	78	13	0.872222	0.705875	0.0626849	0.153341	45.693	0.818182	0.85	0.75	0.894737	0.75	0.818182	0.782609	0.354839	0.290323	0.387097	0.834091	0.83871	0.654788	0.662728	0.945476	0.645161	0.0155215	1	9	2	3	17	0.918182
cor78_BL	cor78	Basic & Lipoprint	78	16	0.805556	0.577997	0.13555	0.288265	53.8126	0.818182	0.85	0.75	0.894737	0.75	0.818182	0.782609	0.354839	0.290323	0.387097	0.834091	0.83871	0.654788	0.662728	0.945476	0.645161	0.0155215	1	9	2	3	17	0.913636
Imp78_Ad	Imp78	Advanced	78	3	0.659722	0.230639	0.0939427	0.144971	51.7146	0.454545	0.65	0.416667	0.684211	0.416667	0.454545	0.434783	0.354839	0.16129	0.387097	0.552273	0.580645	0.10245	0.390759	0.754524	0.645161	0.826577	1	5	6	7	13	0.609091
Imp78_L	Imp78	Lipoprint	78	3	0.743056	0.443131	0.114741	0.251624	55.0887	0.818182	0.8	0.692308	0.888889	0.692308	0.818182	0.75	0.354839	0.290323	0.419355	0.809091	0.806452	0.593886	0.625268	0.92548	0.645161	0.0411626	0.683091	9	2	4	16	0.854545
RFE78t_B	RFE78top	Basic	78	2	0.806944	0.585013	0.0709965	0.129874	35.8671	0.818182	0.85	0.75	0.894737	0.75	0.818182	0.782609	0.354839	0.290323	0.387097	0.834091	0.83871	0.654788	0.662728	0.945476	0.645161	0.0155215	1	9	2	3	17	0.872727
RFE78t_Ad	RFE78top	Advanced	78	5	0.768056	0.485185	0.126816	0.257321	40.3084	0.909091	0.6	0.555556	0.923077	0.555556	0.909091	0.689655	0.354839	0.322581	0.580645	0.754545	0.709677	0.445328	0.519639	0.857771	0.645161	0.291442	0.0455003	10	1	8	12	0.754545
RFE78t_L	RFE78top	Lipoprint	78	5	0.701389	0.316281	0.0984545	0.256014	55.95	0.818182	0.7	0.6	0.875	0.6	0.818182	0.692308	0.354839	0.290323	0.483871	0.759091	0.741935	0.478992	0.553866	0.881436	0.645161	0.174634	0.288844	9	2	6	14	0.854545
RFE78_L	RFE78all	Lipoprint	78	8	0.680556	0.276435	0.0636469	0.195037	61.3961	0.818182	0.75	0.642857	0.882353	0.642857	0.818182	0.72	0.354839	0.290323	0.451613	0.784091	0.774194	0.535332	0.589036	0.904058	0.645161	0.0915291	0.449692	9	2	5	15	0.881818
RFE78ct_B	RFE78cor.top	Basic	78	1	0.726389	0.345394	0.125439	0.320345	50.2774	0.818182	0.95	0.9	0.904762	0.9	0.818182	0.857143	0.354839	0.290323	0.322581	0.884091	0.903226	0.784223	0.742461	0.97958	0.645161	0.00114056	1	9	2	1	19	0.845455
RFE78ct_Ad	RFE78cor.top	Advanced	78	5	0.85	0.663018	0.0760345	0.172566	42.5068	0.727273	0.65	0.533333	0.8125	0.533333	0.727273	0.615385	0.354839	0.258064	0.483871	0.688636	0.677419	0.348739	0.48627	0.833176	0.645161	0.43278	0.342782	8	3	7	13	0.754545
RFE78ct_L	RFE78cor.top	Lipoprint	78	3	0.679167	0.229277	0.0753464	0.215853	56.5298	0.727273	0.8	0.666667	0.842105	0.666667	0.727273	0.695652	0.354839	0.258065	0.387097	0.763636	0.774194	0.516704	0.589036	0.904058	0.645161	0.0915291	1	8	3	4	16	0.881818
RFE78ct_BL	RFE78cor.top	Basic & Lipoprint	78	5	0.744444	0.409962	0.0632364	0.153065	46.2844	0.818182	0.85	0.75	0.894737	0.75	0.818182	0.782609	0.354839	0.290323	0.387097	0.834091	0.83871	0.654788	0.662728	0.945476	0.645161	0.0155215	1	9	2	3	17	0.881818
RFE78c_Ad	RFE78cor.all	Advanced	78	6	0.809722	0.574877	0.10593	0.229203	42.3241	0.909091	0.6	0.555556	0.923077	0.555556	0.909091	0.689655	0.354839	0.322581	0.580645	0.754545	0.709677	0.445328	0.519639	0.857771	0.645161	0.291442	0.0455003	10	1	8	12	0.745455

## Sheet: READ ME
	Supplemetary data S2 table provides computed statistics for all the trained models using functions available in the proc (AUC) and caret (all other statistics) packages
	Worksheet column titles with green colour fill highligth the statistics used for ranking the models
	Model names comprise a combination of method and subset designations following the code above: filtering for highly correlated parameters (c of 'cor'), selecting only the top parameters of those selected by RFE method (t of 'top'), naming the subset used for training the model (A of 'All', B of 'Basic', Ad of 'Advanced', L of 'Lipoprint', BAd of 'Basic & Advanced', BL of 'Basic & Lipoprint', AdL …
